# Supplementary material for: Multi-omic profiles of human non-alcoholic fatty liver disease tissue highlight heterogenic phenotypes
Source: Sci Data. 2015 Dec 8;2:150068. doi: 10.1038/sdata.2015.68 (PMC4672680; doi:10.1038/sdata.2015.68)
Supplement: Supplementary file 1 [file sdata201568-isa1.zip]

Archive with 5 entries (5 files):
- i_Investigation.txt
- s_study_Adjaye.txt
- a_microarray_Adjaye.txt
- a_ELISA_Adjaye.txt
- a_NMR_Adjaye.txt
