# Supplementary material for: Multi-omic profiles of human non-alcoholic fatty liver disease tissue highlight heterogenic phenotypes
Source: Sci Data. 2015 Dec 8;2:150068. doi: 10.1038/sdata.2015.68 (PMC4672680; doi:10.1038/sdata.2015.68)
Supplement: Supplementary file 1 [file sdata201568-isa1.zip › a_microarray_Adjaye.txt]

Sample Name	Protocol REF	Parameter Value[transcriptomics instrument]	Parameter Value[transcriptomics instrument manufacturer]	Assay Name	Raw Data File	Comment [Data Repository]	Comment [Data Record Accession]	Comment [Data Record URI]	Protocol REF	Derived Data File	Comment [Data Record URI]	Factor Value[steatosis grouping]
liver_H0004	Illumina bead chip hybridization and data analysis	Illumina BeadStation 500 platform	Illumina	liver_H0004_1	GSM1128362	Gene Expression Omnibus	GSE46300	http://www.ncbi.nlm.nih.gov/geo/query/acc.cgi?acc=GSE46300	Transcriptomics data analysis	Table 3	http://dx.doi.org/10.1038/sdata.2015.68	low steatosis
liver_H0007	Illumina bead chip hybridization and data analysis	Illumina BeadStation 500 platform	Illumina	liver_H0007_1	GSM1128364	Gene Expression Omnibus	GSE46300	http://www.ncbi.nlm.nih.gov/geo/query/acc.cgi?acc=GSE46300	Transcriptomics data analysis	Table 3	http://dx.doi.org/10.1038/sdata.2015.68	high steatosis
liver_H0008	Illumina bead chip hybridization and data analysis	Illumina BeadStation 500 platform	Illumina	liver_H0008_1	GSM1128366	Gene Expression Omnibus	GSE46300	http://www.ncbi.nlm.nih.gov/geo/query/acc.cgi?acc=GSE46300	Transcriptomics data analysis	Table 3	http://dx.doi.org/10.1038/sdata.2015.68	high steatosis
liver_H0009	Illumina bead chip hybridization and data analysis	Illumina BeadStation 500 platform	Illumina	liver_H0009_1	GSM1128368	Gene Expression Omnibus	GSE46300	http://www.ncbi.nlm.nih.gov/geo/query/acc.cgi?acc=GSE46300	Transcriptomics data analysis	Table 3	http://dx.doi.org/10.1038/sdata.2015.68	low steatosis
liver_H0011	Illumina bead chip hybridization and data analysis	Illumina BeadStation 500 platform	Illumina	liver_H0011_1	GSM1128370	Gene Expression Omnibus	GSE46300	http://www.ncbi.nlm.nih.gov/geo/query/acc.cgi?acc=GSE46300	Transcriptomics data analysis	Table 3	http://dx.doi.org/10.1038/sdata.2015.68	high steatosis
liver_H0012	Illumina bead chip hybridization and data analysis	Illumina BeadStation 500 platform	Illumina	liver_H0012_1	GSM1128372	Gene Expression Omnibus	GSE46300	http://www.ncbi.nlm.nih.gov/geo/query/acc.cgi?acc=GSE46300	Transcriptomics data analysis	Table 3	http://dx.doi.org/10.1038/sdata.2015.68	low steatosis
liver_H0018	Illumina bead chip hybridization and data analysis	Illumina BeadStation 500 platform	Illumina	liver_H0018_1	GSM1128374	Gene Expression Omnibus	GSE46300	http://www.ncbi.nlm.nih.gov/geo/query/acc.cgi?acc=GSE46300	Transcriptomics data analysis	Table 3	http://dx.doi.org/10.1038/sdata.2015.68	high steatosis
liver_H0021	Illumina bead chip hybridization and data analysis	Illumina BeadStation 500 platform	Illumina	liver_H0021_1	GSM1128376	Gene Expression Omnibus	GSE46300	http://www.ncbi.nlm.nih.gov/geo/query/acc.cgi?acc=GSE46300	Transcriptomics data analysis	Table 3	http://dx.doi.org/10.1038/sdata.2015.68	no steatosis
liver_H0022	Illumina bead chip hybridization and data analysis	Illumina BeadStation 500 platform	Illumina	liver_H0022_1	GSM1128378	Gene Expression Omnibus	GSE46300	http://www.ncbi.nlm.nih.gov/geo/query/acc.cgi?acc=GSE46300	Transcriptomics data analysis	Table 3	http://dx.doi.org/10.1038/sdata.2015.68	high steatosis
liver_H0004	Illumina bead chip hybridization and data analysis	Illumina BeadStation 500 platform	Illumina	liver_H0004_2	GSM1128363	Gene Expression Omnibus	GSE46300	http://www.ncbi.nlm.nih.gov/geo/query/acc.cgi?acc=GSE46300	Transcriptomics data analysis	Table 3	http://dx.doi.org/10.1038/sdata.2015.68	low steatosis
liver_H0007	Illumina bead chip hybridization and data analysis	Illumina BeadStation 500 platform	Illumina	liver_H0007_2	GSM1128365	Gene Expression Omnibus	GSE46300	http://www.ncbi.nlm.nih.gov/geo/query/acc.cgi?acc=GSE46300	Transcriptomics data analysis	Table 3	http://dx.doi.org/10.1038/sdata.2015.68	high steatosis
liver_H0008	Illumina bead chip hybridization and data analysis	Illumina BeadStation 500 platform	Illumina	liver_H0008_2	GSM1128367	Gene Expression Omnibus	GSE46300	http://www.ncbi.nlm.nih.gov/geo/query/acc.cgi?acc=GSE46300	Transcriptomics data analysis	Table 3	http://dx.doi.org/10.1038/sdata.2015.68	high steatosis
liver_H0009	Illumina bead chip hybridization and data analysis	Illumina BeadStation 500 platform	Illumina	liver_H0009_2	GSM1128369	Gene Expression Omnibus	GSE46300	http://www.ncbi.nlm.nih.gov/geo/query/acc.cgi?acc=GSE46300	Transcriptomics data analysis	Table 3	http://dx.doi.org/10.1038/sdata.2015.68	low steatosis
liver_H0011	Illumina bead chip hybridization and data analysis	Illumina BeadStation 500 platform	Illumina	liver_H0011_2	GSM1128371	Gene Expression Omnibus	GSE46300	http://www.ncbi.nlm.nih.gov/geo/query/acc.cgi?acc=GSE46300	Transcriptomics data analysis	Table 3	http://dx.doi.org/10.1038/sdata.2015.68	high steatosis
liver_H0012	Illumina bead chip hybridization and data analysis	Illumina BeadStation 500 platform	Illumina	liver_H0012_2	GSM1128373	Gene Expression Omnibus	GSE46300	http://www.ncbi.nlm.nih.gov/geo/query/acc.cgi?acc=GSE46300	Transcriptomics data analysis	Table 3	http://dx.doi.org/10.1038/sdata.2015.68	low steatosis
liver_H0018	Illumina bead chip hybridization and data analysis	Illumina BeadStation 500 platform	Illumina	liver_H0018_2	GSM1128375	Gene Expression Omnibus	GSE46300	http://www.ncbi.nlm.nih.gov/geo/query/acc.cgi?acc=GSE46300	Transcriptomics data analysis	Table 3	http://dx.doi.org/10.1038/sdata.2015.68	high steatosis
liver_H0021	Illumina bead chip hybridization and data analysis	Illumina BeadStation 500 platform	Illumina	liver_H0021_2	GSM1128377	Gene Expression Omnibus	GSE46300	http://www.ncbi.nlm.nih.gov/geo/query/acc.cgi?acc=GSE46300	Transcriptomics data analysis	Table 3	http://dx.doi.org/10.1038/sdata.2015.68	no steatosis
liver_H0022	Illumina bead chip hybridization and data analysis	Illumina BeadStation 500 platform	Illumina	liver_H0022_2	GSM1128379	Gene Expression Omnibus	GSE46300	http://www.ncbi.nlm.nih.gov/geo/query/acc.cgi?acc=GSE46300	Transcriptomics data analysis	Table 3	http://dx.doi.org/10.1038/sdata.2015.68	high steatosis
