# Supplementary material for: Multi-omic profiles of human non-alcoholic fatty liver disease tissue highlight heterogenic phenotypes
Source: Sci Data. 2015 Dec 8;2:150068. doi: 10.1038/sdata.2015.68 (PMC4672680; doi:10.1038/sdata.2015.68)
Supplement: Supplementary file 1 [file sdata201568-isa1.zip › a_ELISA_Adjaye.txt]

Sample Name	Protocol REF	Parameter Value[ELISA platform]	Parameter Value[ELISA platform manufacturer]	Assay Name	Raw Data File	Comment [Data Repository]	Comment [Data Record Accession]	Comment [Data Record URI]	Factor Value[steatosis grouping]
serum_H0004	ELISA-based assay for biomarkers	Ciraplex	Aushon Biosystems	serum_H0004	10.6084/m9.figshare.1333564	figshare	10.6084/m9.figshare.1333564	"
http://dx.doi.org/10.6084/m9.figshare.1333564"	low steatosis
serum_H0007	ELISA-based assay for biomarkers	Ciraplex	Aushon Biosystems	serum_H0007	10.6084/m9.figshare.1333564	figshare	10.6084/m9.figshare.1333564	"
http://dx.doi.org/10.6084/m9.figshare.1333564"	high steatosis
serum_H0008	ELISA-based assay for biomarkers	Ciraplex	Aushon Biosystems	serum_H0008	10.6084/m9.figshare.1333564	figshare	10.6084/m9.figshare.1333564	"
http://dx.doi.org/10.6084/m9.figshare.1333564"	high steatosis
serum_H0009	ELISA-based assay for biomarkers	Ciraplex	Aushon Biosystems	serum_H0009	10.6084/m9.figshare.1333564	figshare	10.6084/m9.figshare.1333564	"
http://dx.doi.org/10.6084/m9.figshare.1333564"	low steatosis
serum_H0011	ELISA-based assay for biomarkers	Ciraplex	Aushon Biosystems	serum_H0011	10.6084/m9.figshare.1333564	figshare	10.6084/m9.figshare.1333564	"
http://dx.doi.org/10.6084/m9.figshare.1333564"	high steatosis
serum_H0018	ELISA-based assay for biomarkers	Ciraplex	Aushon Biosystems	serum_H0018	10.6084/m9.figshare.1333564	figshare	10.6084/m9.figshare.1333564	"
http://dx.doi.org/10.6084/m9.figshare.1333564"	high steatosis
serum_H0021	ELISA-based assay for biomarkers	Ciraplex	Aushon Biosystems	serum_H0021	10.6084/m9.figshare.1333564	figshare	10.6084/m9.figshare.1333564	"
http://dx.doi.org/10.6084/m9.figshare.1333564"	no steatosis
serum_H0022	ELISA-based assay for biomarkers	Ciraplex	Aushon Biosystems	serum_H0022	10.6084/m9.figshare.1333564	figshare	10.6084/m9.figshare.1333564	"
http://dx.doi.org/10.6084/m9.figshare.1333564"	high steatosis
serum_H0024	ELISA-based assay for biomarkers	Ciraplex	Aushon Biosystems	serum_H0024	10.6084/m9.figshare.1333564	figshare	10.6084/m9.figshare.1333564	"
http://dx.doi.org/10.6084/m9.figshare.1333564"	high steatosis
serum_H0025	ELISA-based assay for biomarkers	Ciraplex	Aushon Biosystems	serum_H0025	10.6084/m9.figshare.1333564	figshare	10.6084/m9.figshare.1333564	"
http://dx.doi.org/10.6084/m9.figshare.1333564"	low steatosis
serum_H0026	ELISA-based assay for biomarkers	Ciraplex	Aushon Biosystems	serum_H0026	10.6084/m9.figshare.1333564	figshare	10.6084/m9.figshare.1333564	"
http://dx.doi.org/10.6084/m9.figshare.1333564"	no steatosis
serum_H0027	ELISA-based assay for biomarkers	Ciraplex	Aushon Biosystems	serum_H0027	10.6084/m9.figshare.1333564	figshare	10.6084/m9.figshare.1333564	"
http://dx.doi.org/10.6084/m9.figshare.1333564"	high steatosis
serum_H0028	ELISA-based assay for biomarkers	Ciraplex	Aushon Biosystems	serum_H0028	10.6084/m9.figshare.1333564	figshare	10.6084/m9.figshare.1333564	"
http://dx.doi.org/10.6084/m9.figshare.1333564"	low steatosis
serum_H0029	ELISA-based assay for biomarkers	Ciraplex	Aushon Biosystems	serum_H0029	10.6084/m9.figshare.1333564	figshare	10.6084/m9.figshare.1333564	"
http://dx.doi.org/10.6084/m9.figshare.1333564"	no steatosis
serum_H0030	ELISA-based assay for biomarkers	Ciraplex	Aushon Biosystems	serum_H0030	10.6084/m9.figshare.1333564	figshare	10.6084/m9.figshare.1333564	"
http://dx.doi.org/10.6084/m9.figshare.1333564"	low steatosis
serum_H0031	ELISA-based assay for biomarkers	Ciraplex	Aushon Biosystems	serum_H0031	10.6084/m9.figshare.1333564	figshare	10.6084/m9.figshare.1333564	"
http://dx.doi.org/10.6084/m9.figshare.1333564"	no steatosis
serum_H0033	ELISA-based assay for biomarkers	Ciraplex	Aushon Biosystems	serum_H0033	10.6084/m9.figshare.1333564	figshare	10.6084/m9.figshare.1333564	"
http://dx.doi.org/10.6084/m9.figshare.1333564"	high steatosis
serum_H0034	ELISA-based assay for biomarkers	Ciraplex	Aushon Biosystems	serum_H0034	10.6084/m9.figshare.1333564	figshare	10.6084/m9.figshare.1333564	"
http://dx.doi.org/10.6084/m9.figshare.1333564"	low steatosis
