# Supplementary material for: Multi-omic profiles of human non-alcoholic fatty liver disease tissue highlight heterogenic phenotypes
Source: Sci Data. 2015 Dec 8;2:150068. doi: 10.1038/sdata.2015.68 (PMC4672680; doi:10.1038/sdata.2015.68)
Supplement: Supplementary file 1 [file sdata201568-isa1.zip › a_NMR_Adjaye.txt]

Sample Name	Protocol REF	Protocol REF	Parameter Value[NMR instrument]	Parameter Value[NMR instrument manufacturer]	Assay Name	Raw Data File	Comment [Data Repository]	Comment [Data Record Accession]	Comment [Data Record URI]	Factor Value[steatosis grouping]
serum_H0004	NMR sample preparation	NMR spectra acquisition and processing	Biospin	Bruker	serum_H0004	m_hna_fld_metabolite_profiling_NMR_spectroscopy_v2_maf.tsv	MetaboLights	MTBLS174	http://www.ebi.ac.uk/metabolights/MTBLS174	low steatosis
serum_H0007	NMR sample preparation	NMR spectra acquisition and processing	Biospin	Bruker	serum_H0007	m_hna_fld_metabolite_profiling_NMR_spectroscopy_v2_maf.tsv	MetaboLights	MTBLS174	http://www.ebi.ac.uk/metabolights/MTBLS174	high steatosis
serum_H0008	NMR sample preparation	NMR spectra acquisition and processing	Biospin	Bruker	serum_H0008	m_hna_fld_metabolite_profiling_NMR_spectroscopy_v2_maf.tsv	MetaboLights	MTBLS174	http://www.ebi.ac.uk/metabolights/MTBLS174	high steatosis
serum_H0009	NMR sample preparation	NMR spectra acquisition and processing	Biospin	Bruker	serum_H0009	m_hna_fld_metabolite_profiling_NMR_spectroscopy_v2_maf.tsv	MetaboLights	MTBLS174	http://www.ebi.ac.uk/metabolights/MTBLS174	low steatosis
serum_H0011	NMR sample preparation	NMR spectra acquisition and processing	Biospin	Bruker	serum_H0011	m_hna_fld_metabolite_profiling_NMR_spectroscopy_v2_maf.tsv	MetaboLights	MTBLS174	http://www.ebi.ac.uk/metabolights/MTBLS174	high steatosis
serum_H0018	NMR sample preparation	NMR spectra acquisition and processing	Biospin	Bruker	serum_H0018	m_hna_fld_metabolite_profiling_NMR_spectroscopy_v2_maf.tsv	MetaboLights	MTBLS174	http://www.ebi.ac.uk/metabolights/MTBLS174	high steatosis
serum_H0021	NMR sample preparation	NMR spectra acquisition and processing	Biospin	Bruker	serum_H0021	m_hna_fld_metabolite_profiling_NMR_spectroscopy_v2_maf.tsv	MetaboLights	MTBLS174	http://www.ebi.ac.uk/metabolights/MTBLS174	no steatosis
serum_H0022	NMR sample preparation	NMR spectra acquisition and processing	Biospin	Bruker	serum_H0022	m_hna_fld_metabolite_profiling_NMR_spectroscopy_v2_maf.tsv	MetaboLights	MTBLS174	http://www.ebi.ac.uk/metabolights/MTBLS174	high steatosis
serum_H0024	NMR sample preparation	NMR spectra acquisition and processing	Biospin	Bruker	serum_H0024	m_hna_fld_metabolite_profiling_NMR_spectroscopy_v2_maf.tsv	MetaboLights	MTBLS174	http://www.ebi.ac.uk/metabolights/MTBLS174	high steatosis
serum_H0025	NMR sample preparation	NMR spectra acquisition and processing	Biospin	Bruker	serum_H0025	m_hna_fld_metabolite_profiling_NMR_spectroscopy_v2_maf.tsv	MetaboLights	MTBLS174	http://www.ebi.ac.uk/metabolights/MTBLS174	low steatosis
serum_H0026	NMR sample preparation	NMR spectra acquisition and processing	Biospin	Bruker	serum_H0026	m_hna_fld_metabolite_profiling_NMR_spectroscopy_v2_maf.tsv	MetaboLights	MTBLS174	http://www.ebi.ac.uk/metabolights/MTBLS174	no steatosis
serum_H0027	NMR sample preparation	NMR spectra acquisition and processing	Biospin	Bruker	serum_H0027	m_hna_fld_metabolite_profiling_NMR_spectroscopy_v2_maf.tsv	MetaboLights	MTBLS174	http://www.ebi.ac.uk/metabolights/MTBLS174	high steatosis
serum_H0028	NMR sample preparation	NMR spectra acquisition and processing	Biospin	Bruker	serum_H0028	m_hna_fld_metabolite_profiling_NMR_spectroscopy_v2_maf.tsv	MetaboLights	MTBLS174	http://www.ebi.ac.uk/metabolights/MTBLS174	low steatosis
serum_H0029	NMR sample preparation	NMR spectra acquisition and processing	Biospin	Bruker	serum_H0029	m_hna_fld_metabolite_profiling_NMR_spectroscopy_v2_maf.tsv	MetaboLights	MTBLS174	http://www.ebi.ac.uk/metabolights/MTBLS174	no steatosis
serum_H0030	NMR sample preparation	NMR spectra acquisition and processing	Biospin	Bruker	serum_H0030	m_hna_fld_metabolite_profiling_NMR_spectroscopy_v2_maf.tsv	MetaboLights	MTBLS174	http://www.ebi.ac.uk/metabolights/MTBLS174	low steatosis
serum_H0031	NMR sample preparation	NMR spectra acquisition and processing	Biospin	Bruker	serum_H0031	m_hna_fld_metabolite_profiling_NMR_spectroscopy_v2_maf.tsv	MetaboLights	MTBLS174	http://www.ebi.ac.uk/metabolights/MTBLS174	no steatosis
serum_H0033	NMR sample preparation	NMR spectra acquisition and processing	Biospin	Bruker	serum_H0033	m_hna_fld_metabolite_profiling_NMR_spectroscopy_v2_maf.tsv	MetaboLights	MTBLS174	http://www.ebi.ac.uk/metabolights/MTBLS174	high steatosis
serum_H0034	NMR sample preparation	NMR spectra acquisition and processing	Biospin	Bruker	serum_H0034	m_hna_fld_metabolite_profiling_NMR_spectroscopy_v2_maf.tsv	MetaboLights	MTBLS174	http://www.ebi.ac.uk/metabolights/MTBLS174	low steatosis
